# Supplementary material for: Phase Evolution of Li-Rich Layered Li-Mn-Ni-(Al)-O Cathode Materials upon Heat Treatments in Air
Source: Materials (Basel). 2024 Dec 11;17(24):6056. doi: 10.3390/ma17246056 (PMC11728093; doi:10.3390/ma17246056)
Supplement: Supplementary file 1 [file materials-17-06056-s001.zip]

Archive with 1 entries (1 files):
- materials-3326046-supplementary.pdf
